# Supplementary material for: Expression of Renal Vitamin D and Phosphatonin-Related Genes in a Sheep Model of Osteoporosis
Source: Animals (Basel). 2021 Dec 29;12(1):67. doi: 10.3390/ani12010067 (PMC8749731; doi:10.3390/ani12010067)
Supplement: Supplementary file 1 [file animals-12-00067-s001.zip]

Archive with 4 entries (4 files):
- Figure S1.eps
- Figure S2.eps
- Figure S3.eps
- Table S1.pdf
